# Supplementary material for: Terbutaline, forskolin and cAMP reduce secretion of aqueous humour in the isolated bovine eye
Source: PLoS One. 2020 Dec 21;15(12):e0244253. doi: 10.1371/journal.pone.0244253 (PMC7751850; doi:10.1371/journal.pone.0244253)
Supplement: S1 Table — (XLSX) [file pone.0244253.s001.xlsx]

## Sheet: Sheet1
		Supporting information 1
		Effect of terbutaline on aqueous humor formtion
		Concentration (Log M)	Cont. (mean)*	Cont. (SEM)	n	Terbutaline	TER (SEM)	n
		-7	44.3	2.5	6	38.1	1.1	6
		-6	42.7	3.6	7	31.2	3.1	7
		-5	47.6	4.9	6	27.5	3.4	6
		-4	47	2	9	22.2	3.4	9
		-3	44	3	7	28	2.1	7
		Data shown as mean of 6-9 individual experiemnts and are expressed as rate constant for aqueous humor formation (Kout.min x 10-4)
		*Control groups received only the vehicle.
