# Supplementary material for: Terbutaline, forskolin and cAMP reduce secretion of aqueous humour in the isolated bovine eye
Source: PLoS One. 2020 Dec 21;15(12):e0244253. doi: 10.1371/journal.pone.0244253 (PMC7751850; doi:10.1371/journal.pone.0244253)
Supplement: S2 Table — (XLSX) [file pone.0244253.s002.xlsx]

## Sheet: Sheet1
		Supplemental information 2
		Effect of Forskolin on aqueous humor formation
		Concentration (Log M)	Control (mean)*	Cont. (SEM)	n	Forskolin	Forskolin (SEM)	n
		1000nM	45.7	2	10	27.4	2	10
		100nM	48.4	3	6	32.1	1.7	6
		30nM	50.2	3	6	35.1	2.7	6
		Data shown as mean of 6-10 individual experiemnts and are expressed as rate constant for aqueous humor formation (Kout.min x 10-4)
		*Control groups received only the vehicle.
