# Supplementary material for: Terbutaline, forskolin and cAMP reduce secretion of aqueous humour in the isolated bovine eye
Source: PLoS One. 2020 Dec 21;15(12):e0244253. doi: 10.1371/journal.pone.0244253 (PMC7751850; doi:10.1371/journal.pone.0244253)
Supplement: S3 Table — (XLSX) [file pone.0244253.s003.xlsx]

## Sheet: Sheet1
		Supplemental information 3
		Effect of 8-Br cAMP on aqueous humor formation
		Contentration (Log M)	Control (Mean)*	Cont (SEM)	n	8-br cAMP (mean)	8-Br cAMO (SEM)	n
		-8	38.86	3.5	5	39.3	2.7	5
		-7	29.2	2.7	6	37.5	3.8	6
		-6	24	3	5	36.6	4	5
		-5	19.5	3.5	6	40	2.9	6
		Data shown as mean of 5-6 individual experiemnts and are expressed as rate constant for aqueous humor formation (Kout.min x 10-4)
		*Control groups received only the vehicle.
