# Supplementary material for: Terbutaline, forskolin and cAMP reduce secretion of aqueous humour in the isolated bovine eye
Source: PLoS One. 2020 Dec 21;15(12):e0244253. doi: 10.1371/journal.pone.0244253 (PMC7751850; doi:10.1371/journal.pone.0244253)
Supplement: S4 Table — (XLSX) [file pone.0244253.s004.xlsx]

## Sheet: Sheet1
		Supplemental information 4
		Effect of KT-5720 on terbutaline-induced reduction of aqueous humor formation
		Control (Mean)	Cont. (SEM)	n	Terbutaline (Mean)	Terbutaline (SEM)	n	Ter+KT-5720 (Mean)	Ter+KT (SEM)	N
		49.6	1.4	6	22.2	3.4	9	46.2	2.6	6
		Data shown as mean of 6-9 individual experiemnts and are expressed as rate constant for aqueous humor formation (Kout.min x 10-4)
		*Control groups received only the vehicle.
