# Supplementary material for: Terbutaline, forskolin and cAMP reduce secretion of aqueous humour in the isolated bovine eye
Source: PLoS One. 2020 Dec 21;15(12):e0244253. doi: 10.1371/journal.pone.0244253 (PMC7751850; doi:10.1371/journal.pone.0244253)
Supplement: S5 Table — (XLS) [file pone.0244253.s005.xls]

## Sheet: ATP in presence of calcium
50.6	30.6	6.21094	2.14458	136.549
50.1	30.6	9.94141	2.11446	134.291
50.1	30.8	13.7305	2.08929	130.976
49.9	30.8	17.582	2.07738	129.501
49.9	30.6	21.3711	2.10241	137.921
50.7	30.6	25.1602	2.1506	135.612
50.7	30.5	28.9531	2.16364	137.356
50	30.5	32.793	2.12121	144.366
50	30.6	36.6406	2.10843	135.606
50.1	30.6	40.3711	2.11446	137.852
50.1	30	44.1602	2.19375	137.852
49.6	30	48.0117	2.1625	130.389
49.6	30.3	51.8008	2.1227	137.15
49.4	30.3	55.5898	2.11043	135.612
49.4	30.2	59.4297	2.12346	135.612
49.6	30.2	63.2227	2.1358	132.543
49.6	30.1	67.0703	2.14907	127.554
49.4	30.1	70.8008	2.13665	128.299
49.4	29.7	74.6523	2.19108	131.613
49.5	29.7	78.4414	2.19745	131.613
49.5	29.5	82.2305	2.22581	135.033
49.9	29.5	86.0703	2.25161	131.944
49.9	29.5	89.8594	2.25161	130.248
49.1	29.5	93.6523	2.2	128.722
49.1	29.6	105.402	2.1859	133.851
49.6	29.6	109.191	2.21795	135.419
49.6	29.6	112.981	2.21795	135.419
49.3	29.6	116.769	2.19872	132.286
49.3	29.7	120.621	2.18471	132.286
48.7	29.7	124.41	2.1465	130.723
48.7	29.1	128.203	2.23179	129.014
48.7	29.1	132.043	2.23179	129.014
48.7	29.4	135.891	2.18831	130.723
48.8	29.4	139.621	2.19481	131.504
48.8	29.1	143.473	2.23841	129.788
48.5	29.1	147.262	2.21854	129.788
48.5	28.9	151.051	2.24832	131.504
48.8	28.9	154.891	2.26846	130.723
48.8	28.8	158.68	2.28378	129.014
49.1	28.8	162.473	2.30405	128.241
49.1	28.8	166.32	2.30405	121.701
48.5	28.8	170.109	2.26351	120.956
48.5	28.8	173.902	2.26351	127.469
48	28.8	177.691	2.22973	125.156
48	28.9	181.531	2.21477	128.53
48.1	28.9	185.32	2.22148	128.53
48.1	28.9	189.109	2.22148	128.53
48.1	28.9	192.961	2.22148	126.964
48.1	28.5	196.801	2.28276	126.964
47.6	28.5	200.531	2.24828	126.964
47.6	28.6	204.383	2.23288	130.421
48	28.6	208.172	2.26027	128.033
48	28.2	211.961	2.32394	126.312
48	28.2	215.75	2.32394	126.312
48	28.6	219.59	2.26027	292.75
47.7	28.6	223.383	2.23973	416.222
47.7	28.8	227.231	2.20946	558.654
47.5	28.8	231.019	2.19595	526.526
47.5	28.3	234.812	2.27273	482.373
47.2	28.3	238.602	2.25175	467.762
47.2	28.2	242.391	2.26761	391.14
48.1	28.2	246.231	2.33099	367.426
48.1	28.7	250.019	2.2517	367.426
48.4	28.7	253.812	2.27211	365.754
48.4	28.7	257.711	2.27211	311.675
47.4	28.7	261.453	2.20408	301.744
47.4	28.3	265.242	2.26573	306.932
47.2	28.3	269.031	2.25175	301.213
47.2	28.3	272.871	2.25175	291.155
46.8	28.3	276.66	2.22378	282.91
46.8	28.6	280.453	2.17808	287.74
46.9	28.6	284.301	2.18493	278.062
46.9	28.4	288.141	2.21528	264.385
46.9	28.4	291.883	2.21528	261.763
46.9	28.2	295.672	2.24648	253.287
46.5	28.2	299.512	2.21831	255.832
46.5	28.3	303.301	2.2028	260.055
46.3	28.3	307.09	2.18881	256.183
46.3	28	310.883	2.23571	247.954
46.5	28	314.731	2.25	240.482
46.5	28	318.57	2.25	236.623
46.1	28	322.301	2.22143	231.746
46.1	28	326.152	2.22143	235.535
45.9	28	329.941	2.20714	233.072
45.9	28.1	333.731	2.19149	225.651
45.9	28.1	337.519	2.19149	234.061
45.9	28	341.359	2.20714	230.366
46	28	345.152	2.21429	222.071
46	28.1	349	2.19858	218.574
46	28.1	352.731	2.19858	217.412
46	28	356.582	2.21429	220.893
45.9	28	360.371	2.20714	218.54
45.9	28.1	364.16	2.19149	215.091
45.8	28.1	368	2.1844	212.776
45.8	28.5	371.793	2.12414	202.98
45.7	28.5	375.582	2.11724	196.339
45.7	28.1	379.43	2.1773	193.302
45.4	28.1	383.223	2.15603	192.214
45.4	27.9	387.012	2.18705	201.489
45.4	27.9	390.801	2.18705	200.36
45.4	27.9	394.59	2.18705	200.36
45.2	27.9	398.43	2.17266	198.105
45.2	27.9	402.223	2.17266	188.959
45.2	27.9	406.012	2.17266	190.043
45.2	27.7	409.859	2.20438	196.1
44.9	27.7	413.652	2.18248	200.562
44.9	27.8	417.441	2.16667	194.391
44.9	27.8	428.262	2.16667	184.637
44.9	22.4	432.051	3.55952	187.563
52.3	22.4	435.891	4.44048	184.295
52.3	21	439.68	5.32857	184.295
52	21.2	443.473	5.13889	184.295
52	21.6	447.32	4.86842	175.825
51.3	21.6	451.109	4.77632	175.825
51.3	22.5	454.891	4.27059	184.295
49.9	22.5	458.68	4.10588	181.039
49.9	22.5	462.531	4.10588	178.195
49.8	22.5	466.32	4.09412	180.337
49.8	23.4	470.109	3.70213	177.527
49.1	23.4	473.953	3.62766	170.145
49.1	23.3	477.801	3.66667	175.639
48.7	23.3	481.531	3.62366	178.875
48.7	23.5	485.32	3.54737	181.754
48.1	23.5	489.172	3.48421	178.477
48.1	23.4	492.961	3.52128	175.639
47.4	23.4	496.75	3.44681	172.415
47.4	23.7	500.543	3.34021	172.415
47.2	23.7	504.383	3.31959	173.488
47.2	23.9	508.231	3.25253	170.738
47.4	23.9	511.961	3.27273	168.62
47.4	23.8	515.812	3.30612	179.883
47.1	23.8	519.602	3.27551	183.229
47.1	24	523.391	3.21	174.563
46.5	24	527.18	3.15	170.273
46.5	24.1	530.973	3.11881	170.273
46.1	24.1	534.812	3.07921	170.273
46.1	24	538.66	3.11	178.771
45.9	24	542.391	3.09	179.883
45.9	24.2	546.18	3.02941	174.127
46.6	24.2	550.031	3.09804	177.388
46.6	24.3	553.82	3.06796	183.229
45.9	24.3	557.609	3	178.771
45.9	24.4	561.402	2.97115	173.043
45.8	24.4	565.191	2.96154	170.879
45.8	24.3	569.09	2.99029	173.683
45.6	24.3	572.82	2.97087	171.496
45.6	24.4	576.609	2.94231	174.336
45.4	24.4	580.402	2.92308	175.442
45.4	24.7	584.242	2.84112	175.442
44.8	24.7	588.031	2.78505	171.024
44.8	24.8	591.82	2.75926	173.885
44.7	24.8	595.609	2.75	176.12
44.7	24.5	599.512	2.82857	167.642
44.6	24.5	603.25	2.81905	166.566
44.6	24.5	607.043	2.81905	172.126
44.4	24.5	610.832	2.8	171.024
44.4	24.8	614.672	2.72222	171.024
44.5	24.8	618.461	2.73148	171.024
44.5	24.6	622.25	2.78302	168.227
44.9	24.6	626.043	2.82075	170.405
44.9	24.8	629.891	2.76852	164.94
44	24.8	633.68	2.68519	161.756
44	24.7	637.473	2.71028	175.681
43.7	24.7	641.262	2.68224	176.811
43.7	24.7	645.051	2.68224	173.885
43.7	24.7	648.891	2.68224	175.002
43.7	25	652.68	2.60909	180.953
43.7	25	656.473	2.60909	178.661
43.7	24.7	660.32	2.68224	181.71
43.4	24.7	664.109	2.65421	180.551
43.4	24.8	667.902	2.62963	174.552
43.6	24.8	671.691	2.64815	173.425
43.6	24.9	675.481	2.62385	173.425
42.9	24.9	679.269	2.55963	172.299
42.9	24.7	683.062	2.60748	169.432
43.2	24.7	686.902	2.63551	169.432
43.2	24.6	690.75	2.66038	181.312
42.9	24.6	694.481	2.63208	182.484
42.9	24.7	698.269	2.60748	182.484
42.6	24.7	702.062	2.57944	177.806
42.6	24.7	705.852	2.57944
42.7	24.7	709.691	2.58879
42.7	24.8	713.481	2.56481
42.5	24.8	717.269	2.5463
42.5	24.4	721.121	2.64423
42.8	24.4	724.852	2.67308
42.8	24.7	728.641	2.59813
42.4	24.7	732.492	2.56075
42.4	24.7	736.281	2.56075
42.4	24.7	740.07	2.56075
42.4	24.4	743.859	2.63462
42.5	24.4	747.652	2.64423
42.5	24.6	751.492	2.59434
42.8	24.6	755.281	2.62264
42.8	24.4	759.07	2.67308
42.4	24.4	762.859	2.63462
42.4	24.6	766.652	2.58491
42.2	24.6	770.441	2.56604
42.2	24.5	774.293	2.59048
42	24.5	778.082	2.57143
42	24.4	781.922	2.59615
42.1	24.4	785.66	2.60577
42.1	24.4	789.453	2.60577
41.7	24.4	793.242	2.56731
41.7	24.3	797.031	2.59223
41.9	24.3	800.871	2.61165
41.9	24.6	804.66	2.53774
41.8	24.6	808.453	2.5283
41.8	24.4	812.301	2.57692
41.7	24.4	816.031	2.56731
41.7	24.4	819.82	2.56731
41.7	24.4	823.609	2.56731
41.7	24.5	827.402	2.54286
41.9	24.5	831.191	2.5619
41.9	24.7	835.031	2.51402
41.6	24.7	838.82	2.48598
41.6	24.2	842.672	2.60784
41.7	24.2	846.402	2.61765
41.7	24.3	850.191	2.59223
41.8	24.3	853.981	2.60194
41.8	24.1	857.769	2.65347
41.6	24.1	861.562	2.63366
41.6	24	865.41	2.66
41.5	24	869.203	2.65
41.5	24.2	873.043	2.59804
41.4	24.2	876.781	2.58824
41.4	24.2	880.57	2.58824
41.3	24.2	884.359	2.57843
41.3	24.3	888.152	2.5534
41.3	24.3	891.941	2.5534
41.3	23.9	895.731	2.65657
41.4	23.9	899.519	2.66667
41.4	23.9	903.359	2.66667
41	23.9	907.102	2.62626
41	16.8	910.941	9.28571
50.9	16.8	914.731	12.8214
50.9	16.4	918.519	14.9583
52	16.4	931.32	15.4167
52	16.6	935.109	14.2308
53.2	16.6	938.902	14.6923
53.2	16.5	942.742	15.28
53.6	16.5	946.481	15.44
53.6	16.4	950.269	16.0833
54.4	16.4	954.062	16.4167
54.4	16.5	957.852	15.76
54.7	16.5	961.641	15.88
54.7	16.7	965.43	14.7037
55.4	16.7	969.223	14.963
55.4	16.8	973.062	14.4286
55.3	16.8	976.801	14.3929
55.3	16.8	980.59	14.3929
55	16.8	984.383	14.2857
55	16.7	988.172	14.8148
55.2	16.7	991.961	14.8889
55.2	17	995.801	13.4
55.5	17	999.59	13.5
55.5	16.7	1003.44	15
55.3	16.7	1007.17	14.9259
55.3	14.6	1010.96	67.1667
15	14.6	1014.75	0
15	14.3	1018.54	0
		1022.33
		1031.83
		1035.62
		1039.47

## Sheet: ATP in calcium-free solution
Frame	Time	Region : 0	Event Marker	Region : 1	Event Marker	Region : 2	Event Marker
1	0.52	1.038	1.024	1.334	1.17	0.988	1.026
2	1.8	1.04	1.018	1.332	1.152	1.004	1.027
3	3.08	1.083	1.031	1.368	1.189	0.976	1.057
4	4.36	1.066	1.036	1.338	1.187	1.007	1.048
5	5.64	1.07	1.049	1.343	1.172	0.99	1.039
6	6.92	1.096	1.06	1.354	1.171	0.981	1.078
7	8.2	1.071	1.056	1.351	1.19	0.997	1.066
8	9.48	1.121	1.062	1.375	1.161	0.982	1.099
9	10.76	1.092	1.066	1.351	1.164	0.994	1.056
10	12.04	1.075	1.061	1.344	1.182	0.997	1.072
11	13.32	1.063	1.049	1.402	1.205	1.006	1.071
12	14.6	1.057	1.048	1.345	1.192	0.997	1.047
13	15.88	1.12	1.071	1.355	1.186	1.016	1.115
14	17.16	1.102	1.073	1.355	1.218	0.999	1.083
15	18.44	1.122	1.059	1.319	1.191	1.006	1.099
16	19.72	1.113	1.073	1.372	1.2	0.993	1.107
17	21	1.135	1.086	1.367	1.153	1.001	1.137
18	22.28	1.103	1.081	1.339	1.195	0.998	1.102
19	23.56	1.131	1.103	1.349	1.18	1.014	1.127
20	24.84	1.137	1.087	1.414	1.206	0.996	1.116
21	26.12	1.166	1.068	1.397	1.238	1.016	1.139
22	27.4	1.17	1.117	1.418	1.246	1.004	1.169
23	28.68	1.171	1.1	1.393	1.194	0.998	1.154
24	29.96	1.186	1.108	1.419	1.23	1.014	1.142
25	31.26	1.157	1.139	1.36	1.206	1.012	1.163
26	32.54	1.198	1.112	1.431	1.205	1.009	1.189
27	33.82	1.177	1.139	1.417	1.25	0.989	1.179
28	35.1	1.205	1.122	1.394	1.239	0.988	1.163
29	36.38	1.199	1.125	1.414	1.252	1.02	1.181
30	37.66	1.237	1.139	1.424	1.231	1.001	1.218
31	38.94	1.302	1.184	1.456	1.246	0.996	1.289
32	40.22	1.265	1.19	1.445	1.248	1.016	1.24
33	41.5	1.25	1.178	1.396	1.213	1.026	1.243
34	42.78	1.245	1.156	1.417	1.234	1.019	1.228
35	44.06	1.257	1.174	1.415	1.245	1.037	1.234
36	45.34	1.284	1.196	1.444	1.232	0.996	1.275
37	46.62	1.326	1.249	1.414	1.26	1.028	1.329
38	47.9	1.31	1.22	1.43	1.264	1.007	1.314
39	49.18	1.306	1.209	1.41	1.231	1.001	1.286
40	50.46	1.281	1.197	1.423	1.252	1.004	1.281
41	51.74	1.301	1.189	1.492	1.268	1.016	1.291
42	53.02	1.351	1.245	1.467	1.246	1.02	1.343
43	54.3	1.342	1.238	1.522	1.241	1.021	1.323
44	55.58	1.346	1.236	1.478	1.293	1.029	1.352
45	56.86	1.364	1.253	1.463	1.24	0.998	1.359
46	58.18	1.397	1.298	1.596	1.276	1.021	1.39
47	59.42	1.35	1.263	1.466	1.228	1.012	1.349
48	60.7	1.393	1.293	1.523	1.279	1.019	1.402
49	61.98	1.537	1.405	2.245	2.213	1.367	1.55
50	63.28	1.761	1.556	6.029	5.531	3.142	1.749
51	64.56	1.908	1.736	6.787	6.005	4.584	1.886
52	65.84	2.007	1.872	7.045	5.936	5.03	2.015
53	67.12	2.131	1.903	6.802	6.071	4.953	2.153
54	68.4	2.267	2.096	7.112	6.006	5.133	2.253
55	69.68	2.24	2.05	7.11	6.216	5.338	2.21
56	70.96	2.246	2.092	7.305	6.52	5.297	2.244
57	72.24	2.376	2.257	7.135	6.608	5.548	2.372
58	73.52	2.264	2.118	7.279	6.704	5.387	2.309
59	74.8	2.272	2.107	7.098	6.499	5.321	2.29
60	76.08	2.372	2.179	6.923	6.825	5.115	2.425
61	77.36	2.442	2.155	7.165	6.491	5.202	2.421
62	78.64	2.393	2.147	6.948	6.437	4.986	2.39
63	79.92	2.343	2.171	6.689	6.193	4.571	2.36
64	81.2	2.281	2.157	6.784	5.931	4.612	2.267
65	82.48	2.251	2.113	6.465	5.925	4.294	2.288
66	83.76	2.405	2.177	6.448	5.889	4.302	2.374
67	85.04	2.421	2.235	6.47	5.925	4.438	2.418
68	86.32	2.355	2.168	6.349	5.514	4.337	2.341
69	87.6	2.256	2.16	6.352	5.486	4.158	2.306
70	88.88	2.34	2.131	6.428	5.214	4.124	2.321
71	90.16	2.379	2.208	6.125	5.192	3.695	2.397
72	91.44	2.22	2.057	5.981	5.008	3.57	2.225
73	92.72	2.353	2.131	5.94	5.148	3.385	2.32
74	94	2.386	2.282	5.906	5.194	3.394	2.35
75	95.28	2.363	2.149	5.933	4.861	3.135	2.345
76	96.56	2.458	2.033	5.904	4.779	3.24	2.462
77	97.84	2.274	2.176	5.485	4.458	3.144	2.278
78	99.12	2.238	2.07	5.531	4.332	3	2.235
79	100.4	2.23	2.201	5.696	4.258	2.951	2.233
80	101.68	2.317	2.09	5.085	3.922	2.787	2.313
81	102.96	2.265	2.047	5.478	3.852	2.614	2.247
82	104.24	2.203	2.031	5.124	3.642	2.54	2.18
83	105.52	2.35	2.03	4.565	3.342	2.427	2.34
84	106.8	2.224	2.061	4.858	3.479	2.362	2.191
85	108.08	2.294	1.978	4.522	3.433	2.37	2.219
86	109.36	2.258	1.98	4.802	3.259	2.351	2.264
87	110.64	2.519	2.133	4.443	3.266	2.256	2.437
88	111.92	2.151	1.967	4.414	2.923	2.048	2.112
89	113.2	2	1.946	4.215	2.833	2.058	2.009
90	114.48	2.287	2.087	4.34	3.112	2.187	2.251
91	115.76	2.16	2.036	4.179	2.875	2.046	2.152
92	117.04	2.28	2.048	3.997	2.802	2.009	2.271
93	118.32	2.19	2.01	3.757	2.616	1.934	2.202
94	119.6	2.253	1.983	3.885	2.549	1.895	2.201
95	120.88	2.288	2.015	3.676	2.455	1.805	2.256
96	122.16	2.09	2.009	3.568	2.486	1.813	2.091
97	123.44	2.213	2.03	3.512	2.428	1.748	2.186
98	124.72	2.107	2.137	3.629	2.453	1.842	2.081
99	126	2.16	2.01	3.37	2.339	1.821	2.139
100	127.28	2.239	1.943	3.488	2.267	1.734	2.278
101	128.56	2.19	1.969	3.291	2.114	1.67	2.156
102	129.84	2.282	1.954	3.301	2.044	1.657	2.243
103	131.12	2.291	2.03	3.192	2.004	1.585	2.225
104	132.4	2.112	1.937	3.178	1.965	1.576	2.066
105	133.68	2.026	1.996	3.099	2.023	1.615	2.015
106	134.96	2.07	1.879	3.243	1.945	1.578	2.044
107	136.24	2.169	1.949	3.042	1.906	1.543	2.132
108	137.52	2.176	1.919	2.832	1.802	1.534	2.128
109	138.8	2.17	1.969	3.015	1.855	1.479	2.164
110	140.08	2.195	1.935	2.975	1.809	1.52	2.181
111	141.36	2.214	1.969	2.726	1.799	1.407	2.152
112	142.64	2.019	1.852	2.798	1.732	1.459	2.005
113	143.92	1.993	1.903	2.748	1.774	1.45	1.974
114	145.2	2.116	1.867	2.681	1.648	1.415	2.073
115	146.48	2.006	1.823	2.791	1.63	1.428	1.976
116	147.76	2.123	1.85	2.743	1.656	1.392	2.083
117	149.04	2.213	1.926	2.517	1.518	1.374	2.156
118	150.32	2.003	1.802	2.451	1.521	1.34	2.034
119	151.6	2.089	1.924	2.486	1.512	1.315	2.047
120	152.88	1.988	1.897	2.348	1.467	1.339	1.969
121	154.16	2.044	1.913	2.411	1.546	1.318	2.07
122	155.44	2.174	1.86	2.474	1.499	1.359	2.141
123	156.72	2.025	1.812	2.331	1.427	1.312	2.004
124	158	2.003	1.777	2.54	1.419	1.313	1.978
125	159.28	2.011	1.898	2.19	1.458	1.282	1.984
126	160.56	2.092	1.826	2.309	1.498	1.275	2.046
127	161.84	2.014	1.786	2.198	1.395	1.292	1.977
128	163.12	2.041	1.816	2.182	1.356	1.254	1.996
129	164.4	2.067	1.803	2.043	1.411	1.243	2.013
130	165.68	1.956	1.859	2.144	1.425	1.257	1.946
131	166.96	1.997	1.827	2.16	1.335	1.233	1.979
132	168.24	2.018	1.843	2.082	1.372	1.208	1.967
133	169.52	2.03	1.707	2.094	1.343	1.207	1.989
134	170.8	1.982	1.755	1.985	1.327	1.2	1.965
135	172.08	1.944	1.776	2.033	1.383	1.182	1.909
136	173.36	1.996	1.85	1.955	1.34	1.201	1.939
137	174.64	2.05	1.722	2.048	1.377	1.217	1.998
138	175.92	2.026	1.709	1.994	1.329	1.184	1.985
139	177.2	2.019	1.676	1.969	1.397	1.169	1.983
140	178.48	1.907	1.767	1.896	1.326	1.172	1.877
141	179.76	2.023	1.758	1.951	1.35	1.187	2.006
142	181.04	1.999	1.716	1.864	1.339	1.172	1.923
143	182.32	1.907	1.813	1.851	1.334	1.168	1.924
144	183.6	1.984	1.701	1.928	1.371	1.153	1.934
145	184.88	2.031	1.665	1.908	1.37	1.163	1.991
146	186.16	1.905	1.715	1.965	1.324	1.162	1.852
147	187.44	1.897	1.652	1.923	1.335	1.152	1.857
148	188.72	2.042	1.722	1.843	1.355	1.14	1.984
149	190	1.915	1.7	1.926	1.335	1.184	1.896
150	191.28	1.988	1.661	1.882	1.361	1.153	1.927
151	192.56	1.963	1.706	1.888	1.335	1.156	1.936
152	193.84	1.959	1.669	1.946	1.349	1.198	1.903
153	195.12	1.956	1.674	1.847	1.297	1.109	1.879
154	196.4	1.925	1.696	1.941	1.298	1.157	1.936
155	197.68	1.966	1.713	2.011	1.425	1.169	1.928
156	198.96	1.935	1.669	2.005	1.395	1.165	1.92
157	200.24	1.903	1.711	1.9	1.358	1.17	1.845
158	201.52	1.929	1.648	1.98	1.37	1.192	1.914
159	202.8	1.998	1.631	2.071	1.383	1.155	1.938
160	204.08	1.893	1.62	1.937	1.388	1.208	1.835
161	205.36	1.814	1.694	1.952	1.454	1.168	1.793
162	206.64	1.847	1.635	1.963	1.362	1.19	1.833
163	207.92	1.856	1.659	2.034	1.354	1.19	1.83
164	209.2	1.81	1.71	2.001	1.387	1.193	1.788
165	210.48	1.876	1.69	1.977	1.375	1.168	1.908
166	211.76	1.915	1.643	2.024	1.422	1.199	1.89
167	213.04	1.933	1.659	2.051	1.435	1.18	1.864
168	214.32	1.916	1.685	1.996	1.405	1.161	1.836
169	215.6	1.977	1.714	1.994	1.444	1.213	1.914
170	216.88	1.845	1.678	2.043	1.434	1.205	1.805
171	218.16	1.76	1.593	1.962	1.48	1.205	1.734
172	219.44	1.776	1.636	2.059	1.385	1.187	1.771
173	220.72	1.836	1.611	1.999	1.411	1.201	1.785
174	222	1.828	1.651	2.23	1.43	1.208	1.807
175	223.28	1.827	1.664	2.063	1.409	1.199	1.8
176	224.56	1.923	1.647	2.085	1.428	1.204	1.876
177	225.84	1.959	1.61	1.974	1.373	1.177	1.91
178	227.12	1.973	1.64	2.09	1.45	1.198	1.912
179	228.4	1.897	1.602	2.022	1.389	1.177	1.927
180	229.68	1.831	1.639	1.921	1.451	1.159	1.796
181	230.96	1.869	1.595	1.993	1.435	1.157	1.824
182	232.24	1.924	1.56	2.057	1.376	1.159	1.85
183	233.52	1.866	1.672	2.032	1.385	1.154	1.829
184	234.8	1.847	1.599	1.926	1.432	1.168	1.861
185	236.1	1.914	1.627	2.032	1.42	1.174	1.844
186	237.38	1.862	1.581	2.011	1.376	1.196	1.804
187	238.66	1.874	1.578	1.966	1.456	1.163	1.82
188	239.94	1.878	1.697	2.023	1.4	1.151	1.854
189	241.22	1.821	1.642	1.868	1.433	1.155	1.8
190	242.5	1.895	1.635	2.114	1.441	1.185	1.841
191	243.78	1.985	1.631	1.899	1.436	1.192	1.987
192	245.06	1.964	1.654	2.016	1.436	1.158	1.921
193	246.34	1.729	1.588	2.056	1.453	1.167	1.709
194	247.62	1.843	1.593	2.036	1.416	1.192	1.832
195	248.9	1.906	1.605	2.058	1.412	1.156	1.869
196	250.18	1.838	1.58	1.959	1.463	1.163	1.769
197	251.46	1.843	1.576	2.016	1.478	1.205	1.814
198	252.74	1.873	1.654	1.857	1.385	1.181	1.806
199	254.02	1.82	1.527	1.92	1.412	1.13	1.789
200	255.3	1.646	1.555	2.028	1.429	1.144	1.656
201	256.58	1.836	1.521	1.883	1.404	1.143	1.807
202	257.86	1.744	1.595	1.848	1.429	1.194	1.728
203	259.14	1.931	1.575	1.98	1.432	1.151	1.854
204	260.42	1.792	1.478	1.79	1.399	1.18	1.716
205	261.7	1.846	1.542	1.816	1.404	1.17	1.775
206	262.98	1.753	1.58	1.938	1.391	1.154	1.689
207	264.26	1.84	1.513	2.146	1.446	1.137	1.768
208	265.54	1.899	1.638	1.916	1.456	1.168	1.849
209	266.82	1.732	1.546	1.837	1.492	1.184	1.696
210	268.1	1.764	1.542	1.942	1.4	1.153	1.747
211	269.38	1.888	1.601	1.902	1.445	1.175	1.838
212	270.68	1.891	1.59	1.898	1.473	1.143	1.838
213	271.96	1.779	1.521	1.987	1.462	1.146	1.778
214	273.24	1.699	1.508	1.834	1.439	1.138	1.687
215	274.52	1.767	1.566	1.894	1.456	1.169	1.713
216	275.8	1.863	1.585	1.942	1.42	1.155	1.775
217	277.08	1.71	1.586	1.801	1.369	1.128	1.677
218	278.36	1.948	1.561	1.935	1.489	1.167	1.899
219	279.64	1.821	1.557	1.836	1.416	1.171	1.743
220	280.92	1.945	1.553	1.877	1.495	1.153	1.884
221	282.2	1.851	1.555	1.918	1.461	1.152	1.852
222	283.48	1.903	1.568	1.949	1.474	1.123	1.826
223	284.76	1.826	1.533	1.888	1.463	1.155	1.762
224	286.04	1.877	1.638	1.863	1.437	1.153	1.875
225	287.32	1.784	1.556	1.824	1.426	1.138	1.731
226	288.6	1.911	1.535	1.934	1.47	1.138	1.834
227	289.88	1.759	1.53	1.857	1.438	1.152	1.739
228	291.16	1.779	1.49	1.918	1.499	1.148	1.705
229	292.44	1.911	1.528	1.962	1.505	1.157	1.848
230	293.72	1.877	1.567	1.845	1.491	1.152	1.825
231	295	1.762	1.525	1.829	1.492	1.177	1.75
232	296.28	1.805	1.504	1.817	1.507	1.159	1.722
233	297.56	1.644	1.534	1.872	1.393	1.126	1.643
234	298.84	1.792	1.51	1.854	1.431	1.143	1.74
235	300.12	1.719	1.568	1.982	1.538	1.188	1.691
236	301.4	1.713	1.491	1.924	1.462	1.203	1.671
237	302.68	1.768	1.529	1.86	1.516	1.176	1.741
238	303.96	1.851	1.535	1.837	1.424	1.148	1.77
239	305.24	1.745	1.506	1.869	1.441	1.158	1.679
240	306.52	1.811	1.531	1.914	1.444	1.192	1.761
241	307.8	1.692	1.541	1.885	1.491	1.146	1.702
242	309.08	1.847	1.552	1.898	1.5	1.179	1.772
243	310.36	1.905	1.487	1.93	1.542	1.171	1.807
244	311.64	1.699	1.516	1.938	1.516	1.195	1.631
245	312.92	1.78	1.493	1.899	1.524	1.216	1.75
246	314.2	1.618	1.485	1.902	1.566	1.197	1.588
247	315.48	1.902	1.471	1.931	1.527	1.163	1.824
248	316.76	1.835	1.513	1.894	1.506	1.221	1.747
249	318.04	1.826	1.545	1.892	1.494	1.181	1.79
250	319.32	1.742	1.525	2.006	1.517	1.151	1.7
251	320.6	1.782	1.506	1.936	1.461	1.2	1.763
252	321.88	1.782	1.507	1.85	1.471	1.13	1.732
253	323.16	1.778	1.52	1.849	1.555	1.168	1.707
254	324.44	1.846	1.5	1.94	1.452	1.171	1.786
255	325.72	1.95	1.488	1.948	1.442	1.166	1.885
256	327	1.621	1.482	1.893	1.502	1.12	1.64
257	328.28	1.727	1.494	1.974	1.519	1.168	1.712
258	329.56	1.748	1.503	1.895	1.505	1.13	1.708
259	330.84	1.881	1.552	1.844	1.46	1.159	1.793
260	332.12	1.722	1.495	1.915	1.512	1.18	1.658
261	333.4	1.786	1.483	2.092	1.486	1.17	1.711
262	334.68	1.917	1.528	1.866	1.468	1.203	1.83
263	335.96	1.866	1.541	1.888	1.492	1.183	1.787
264	337.24	1.814	1.508	1.932	1.613	1.21	1.773
265	338.52	1.847	1.484	1.951	1.505	1.198	1.778
266	339.8	1.884	1.493	1.961	1.51	1.216	1.784
267	341.08	1.794	1.474	1.942	1.481	1.19	1.726
268	342.36	1.729	1.443	1.911	1.576	1.222	1.658
269	343.64	1.737	1.475	2.034	1.496	1.207	1.742
270	344.92	1.775	1.548	1.911	1.456	1.203	1.777
271	346.2	2.043	1.549	1.986	1.512	1.198	1.931
272	347.48	1.903	1.521	1.995	1.491	1.187	1.819
273	348.76	1.759	1.457	1.987	1.499	1.173	1.702
274	350.04	1.683	1.506	1.956	1.523	1.24	1.637
275	351.32	1.637	1.524	1.863	1.497	1.186	1.618
276	352.6	1.629	1.56	1.984	1.514	1.229	1.607
277	353.88	1.797	1.518	1.974	1.501	1.2	1.787
278	355.16	1.537	1.414	2.135	1.576	1.234	1.54
279	356.44	1.967	1.543	2.016	1.523	1.172	1.837
280	357.72	1.969	1.507	2.027	1.54	1.208	1.847
281	359	1.757	1.519	2.01	1.488	1.221	1.717
282	360.28	1.586	1.489	1.952	1.525	1.27	1.604
283	361.56	1.683	1.466	1.983	1.471	1.194	1.646
284	362.84	1.782	1.429	1.876	1.484	1.248	1.708
285	364.12	1.909	1.522	1.91	1.502	1.277	1.836
286	365.4	1.773	1.473	1.968	1.555	1.226	1.687
287	366.68	1.791	1.467	1.918	1.484	1.194	1.708
288	367.96	1.861	1.428	2.061	1.606	1.26	1.789
289	369.24	1.743	1.489	1.886	1.555	1.216	1.662
290	370.52	1.692	1.493	1.95	1.517	1.195	1.707
291	371.8	1.836	1.498	1.869	1.508	1.21	1.744
292	373.08	1.821	1.466	1.917	1.547	1.225	1.778
293	374.36	1.831	1.502	1.94	1.489	1.244	1.75
294	375.64	1.784	1.467	1.965	1.5	1.286	1.754
295	376.92	1.779	1.459	2.018	1.495	1.219	1.681
296	378.2	1.794	1.564	1.969	1.569	1.223	1.761
297	379.48	1.767	1.529	2.039	1.64	1.273	1.701
298	380.76	1.668	1.532	1.98	1.628	1.232	1.683
299	382.04	1.799	1.449	2.131	1.516	1.212	1.732
300	383.32	1.758	1.484	1.913	1.581	1.221	1.729
301	384.6	1.814	1.481	1.974	1.539	1.223	1.755
302	385.88	1.643	1.509	1.927	1.534	1.291	1.598
303	387.14	1.845	1.456	1.943	1.481	1.245	1.773
304	388.46	1.708	1.432	1.924	1.568	1.287	1.604
305	389.74	1.652	1.459	2.12	1.443	1.255	1.602
306	391.02	1.759	1.455	2.035	1.509	1.264	1.774
307	392.3	1.69	1.418	1.91	1.515	1.232	1.62
308	393.58	1.841	1.501	1.986	1.528	1.23	1.745
309	394.86	1.641	1.508	1.999	1.534	1.215	1.61
310	396.14	1.715	1.456	1.921	1.481	1.232	1.738
311	397.42	1.846	1.482	2.015	1.579	1.276	1.774
312	398.7	1.74	1.459	2.15	1.509	1.26	1.745
313	399.98	1.784	1.517	2.062	1.542	1.294	1.733
314	401.26	1.722	1.466	2.082	1.532	1.241	1.682
315	402.54	1.721	1.484	2.118	1.617	1.283	1.635
316	403.82	1.795	1.529	2.046	1.596	1.309	1.724
317	405.1	1.73	1.596	1.975	1.563	1.262	1.664
318	406.38	1.779	1.441	1.972	1.565	1.243	1.741
319	407.66	2.087	1.686	2.379	1.921	1.423	2.01
320	408.94	1.778	1.411	1.904	1.449	1.223	1.726
321	410.22	1.704	1.451	1.931	1.57	1.287	1.672
322	411.5	1.809	1.486	1.955	1.6	1.26	1.786
323	412.78	1.692	1.431	1.925	1.53	1.284	1.664
324	414.06	1.641	1.43	1.954	1.5	1.24	1.61
325	415.34	1.811	1.485	2.017	1.669	1.336	1.786
326	416.62	1.759	1.426	1.976	1.532	1.294	1.705
327	417.9	1.752	1.451	2.054	1.63	1.297	1.702
328	419.18	1.758	1.516	1.921	1.46	1.299	1.738
329	420.46	1.598	1.405	2.004	1.548	1.293	1.6
330	421.74	1.683	1.492	2.068	1.543	1.292	1.688
331	423.02	1.704	1.467	2.069	1.616	1.308	1.612
332	424.3	1.64	1.451	2.077	1.625	1.302	1.613
333	425.58	1.772	1.446	2.077	1.604	1.312	1.723
334	426.86	1.945	1.567	2.189	1.61	1.318	1.844
335	428.14	1.757	1.483	1.94	1.555	1.277	1.679
336	429.42	1.934	1.471	2.008	1.544	1.299	1.889
337	430.7	1.921	1.571	2.182	1.615	1.33	1.85
338	431.98	1.713	1.457	1.965	1.625	1.318	1.64
339	433.26	1.756	1.472	2.092	1.564	1.275	1.733
340	434.54	1.92	1.493	1.974	1.456	1.262	1.802
341	435.82	1.781	1.555	2.086	1.572	1.296	1.749
342	437.1	1.774	1.482	1.999	1.574	1.287	1.79
343	438.38	1.709	1.492	1.97	1.614	1.28	1.64
344	439.66	1.778	1.43	2.058	1.595	1.35	1.687
345	440.94	1.585	1.505	2.035	1.585	1.312	1.56
346	442.22	1.776	1.452	2.06	1.572	1.355	1.672
347	443.5	1.707	1.482	2.085	1.578	1.304	1.694
348	444.78	2.263	1.5	1.992	1.57	1.326	2.001
349	446.06	1.874	1.497	2.015	1.546	1.32	1.826
350	447.34	2.014	1.551	2.059	1.55	1.349	1.955
351	448.62	1.995	1.479	2.08	1.654	1.318	1.877
352	449.9	1.925	1.537	2.03	1.57	1.313	1.946
353	451.18	1.694	1.426	2.038	1.726	1.345	1.605
354	452.46	1.783	1.517	2.025	1.599	1.31	1.73
355	453.74	1.948	1.489	2.022	1.61	1.347	1.844
356	455.02	1.769	1.516	2.027	1.589	1.341	1.789
357	456.3	1.767	1.519	2.199	1.571	1.318	1.753
358	457.58	1.784	1.518	2.198	1.581	1.31	1.75
359	458.86	1.963	1.505	2.068	1.659	1.399	1.816
360	460.14	2.162	1.526	2.109	1.597	1.361	1.955
361	461.42	2.017	1.549	2.129	1.632	1.363	1.85
362	462.7	1.844	1.571	2.287	1.605	1.414	1.764
363	463.98	1.859	1.528	2.17	1.63	1.465	1.861
364	465.26	1.987	1.464	2.223	1.608	1.371	1.81
365	466.54	1.878	1.534	2.077	1.653	1.449	1.824
366	467.82	1.931	1.552	2.072	1.677	1.399	1.812
367	469.1	1.877	1.532	2.204	1.611	1.335	1.845
368	470.38	1.751	1.552	2.063	1.658	1.408	1.741
369	471.66	1.887	1.51	2.32	1.588	1.384	1.754
370	472.94	1.849	1.564	2.166	1.579	1.386	1.772
371	474.22	1.911	1.54	2.091	1.61	1.383	1.844
372	475.5	1.752	1.566	2.081	1.596	1.393	1.745
373	476.78	1.79	1.507	2.059	1.52	1.412	1.733
374	478.06	1.916	1.529	2.095	1.667	1.421	1.822
375	479.34	1.766	1.553	2.29	1.67	1.385	1.772
376	480.62	1.712	1.6	2.219	1.629	1.361	1.754
377	481.9	1.964	1.577	2.242	1.703	1.42	1.875
378	483.18	1.887	1.618	2.11	1.631	1.412	1.854
379	484.48	1.803	1.502	2.187	1.632	1.38	1.749
380	485.76	1.768	1.58	2.019	1.617	1.395	1.764
381	487.04	1.872	1.61	2.233	1.589	1.368	1.783
382	488.32	1.836	1.559	2.177	1.66	1.442	1.787
383	489.6	1.833	1.575	2.146	1.534	1.381	1.789
384	490.88	1.876	1.608	2.04	1.6	1.378	1.807
385	492.16	1.899	1.539	2.115	1.597	1.417	1.914
386	493.44	1.812	1.524	2.055	1.647	1.446	1.783
387	494.72	1.918	1.627	2.011	1.581	1.368	1.807
388	496	1.866	1.556	2.25	1.626	1.364	1.831
389	497.28	1.848	1.629	2.051	1.571	1.444	1.818
390	498.56	1.955	1.632	1.98	1.635	1.368	1.876
391	499.84	1.814	1.566	2.071	1.613	1.411	1.743
392	501.12	1.726	1.486	2.101	1.577	1.397	1.731
393	502.4	1.958	1.593	2.181	1.57	1.407	1.816
394	503.68	2.115	1.631	2.033	1.603	1.436	1.999
395	504.96	1.851	1.519	2.078	1.682	1.41	1.796
396	506.24	1.93	1.574	2.094	1.697	1.463	1.833
397	507.52	1.964	1.598	2.051	1.661	1.428	1.871
398	508.8	1.832	1.569	2.202	1.577	1.421	1.75
399	510.08	2.112	1.612	2.134	1.644	1.44	2.025
400	511.36	2.047	1.647	2.005	1.607	1.407	1.958
