# Supplementary material for: Terbutaline, forskolin and cAMP reduce secretion of aqueous humour in the isolated bovine eye
Source: PLoS One. 2020 Dec 21;15(12):e0244253. doi: 10.1371/journal.pone.0244253 (PMC7751850; doi:10.1371/journal.pone.0244253)
Supplement: S6 Table — (XLSX) [file pone.0244253.s006.xlsx]

## Sheet: Sheet1
		Supplemental information 6
		Effect of Terbutaline on ATP-induced ntracellular calcium mobilization
	Time	ATP 100 µM										Terbutaline 100 μM										Terbutaline 10 μM										Terbutaline 1 µM										Terbutaline 100 nM
	Base	138.1	126.5	156.4	158.8	134.37	113.5	136.5	88.3	98.3	129.9	136.2	102.3	144.3	145.1	133.5	99.3	115.8	138.8	127.6	162.3	65.8	148.1	69.2	93.5	153.5	137.5	146.8	144.6			146.3	144.2	154.7	84.7	143.6	106.6	136.8	115.6	134.6	135.4	121.6	151.8	146.3	138.6	120.2	138.4	128.3	122.3
	Peak	619.6	529.3	594.1	598.3	660.7	651.1	586.3	774.3	692.3	685.3	305.6	281.7	345.2	273.6	353.6	272.5	345.6	375.6	267.3	456	330.3	486.3	265.8	423.6	369.8	506.3	345.8	305.6			599.6	614.2	540.2	432.5	548.3	567	409.2	432.6	389.5	422.6	600.1	503.6	699.7	550.2	630.2	732.5	435.6	685.3
	30 sec	301.2	253.83	371.57	235.2	265.3	254.3	270.6	273.6	245.8	245.6	238.6	215	230.5	265.7	221.3	212.6	265.7	165.3	200.3	236.5	252.3	260.3	186.5	270.6	272.3	265.1	246.8	175.6			245.3	213.5	301.2	185.3	213.5	200.6	198.3	214.5	226.8	245.6	311.2	245.3	239.5	245.6	218.9	248.6	235.8	234.8
	60 Sec	225.6	211.5	188.5	215.3	216.3	185.3	235.6	255.6	232.1	176.5	253.6	213.5	235.6	253	210.5	213.5	254.6	172.3	185.6	235.6	243.5	251.3	170.6	243.6	256.3	254.6	234.5	165.8			231.6	210.5	302.5	180.6	236.2	205.3	172.3	201.6	220.5	234.5	198.2	223.5	201.3	213.5	195.3	245.6	185.3	146.9
	90 Sec	221.5	198.2	155.12	182.3	212.3	163.5	182.3	212.6	185.3	165.3	231.5	265.3	248.6	265.3	213.5	221.3	265.3	185.6	195.6	243.6	265.8	245.6	172.6	254.6	258.6	283.6	235.6	175.6			214.3	208.3	285.6	162.3	235.6	198.5	175.3	214.3	221.3	224.3	173.5	223.6	185.6	175.3	168.9	175.8	186.9	154.6
	120 Sec	175.3	176.3	160.2	175.3	200.1	162.5	175.6	204.5	176	163	251.3	275.6	265.3	273.5	231.5	226.5	275.6	191.2	201.5	255.6	275.6	248.5	172.3	265.3	267.5	295.6	245.6	182.3			221.3	206.5	285.3	152.3	223.6	195.3	165.3	213.5	220.4	213.4	162.3	213.5	165.3	172.6	158.6	163.5	175.6	145.6
	150 Sec	146.2	172.3	160.5	162.3	162.3	160.2	165.3	166.2	153.4	165.8	275.6	294.6	282.3	301.5	243.6	248.9	298.6	245.6	215.3	250.4	286.9	264.5	178.3	265.8	267.5	301.2	267.3	182.3			226.3	201.4	287.4	160.2	224.5	193.2	170.1	214.5	223.5	218.6	164.5	218.6	158.6	163.5	152.3	171.3	161.2	140.6
	180 Sec	140.5	170.5	156.5	162.3	162.1	195.3	192.8	160.4	153.8	164.2	281.6	305.6	290.1	298.6	259.7	275.6	342.5	246.9	213.6	267.8	286.3	273.5	172.3	273.5	276.3	312.5	276.5	185.6			230.1	223.6	286.4	172.06	213.5	216.3	180.3	214.5	213.6	203.6	160.2	217.6	158.6	159.3	142.6	142.6	152.6	139.6
	Data shown are raw data as intracellular calcium concentation (nmoles) of initail baseline cellular calcium concentartion and peak calcium concentration and then concentations at 30, 60, 90, 120, 150 and 180 sec. of each individual imazing experiemnts.
