# Supplementary material for: Terbutaline, forskolin and cAMP reduce secretion of aqueous humour in the isolated bovine eye
Source: PLoS One. 2020 Dec 21;15(12):e0244253. doi: 10.1371/journal.pone.0244253 (PMC7751850; doi:10.1371/journal.pone.0244253)
Supplement: S7 Table — (XLSX) [file pone.0244253.s007.xlsx]

## Sheet: Sheet1
		Supplemental information 7
		Effect of Forskolin on ATP-induced intracellular calcium mobilization
	Time	ATP 100 μM																Forskolin 10 μM										Forskolin 1µM											Forskolin 100 nM										Forskolin 30 nM
	Base	115.9	123.9	68.3	142.9	82.9	95.1	164.1	113.4	146	123.6	144.8	145.3	154.4	120.4	159.95		129.6	98.3	142.6	151.4	135.3	124.9	130.6	132.2			142.6	144.2	132.6	108.3	89.4	128.3	149.3	101.1	139.6			124.6	154.3	99.6	86.4	138.6	142.2	140.3	136.1			126.5
	Peak	590.8	591.1	681.5	638.3	612.6	597	628.2	650	574.7	591.5	597.6	705.3	685.3	743.2	613.8		325.1	276.3	379.6	301.1	401.6	265.3	279.3	298.3			345.6	452.3	356.2	302.6	302.1	376.9	265.4	401.3	296.3			375.6	402.1	425.6	322.1	301.2	296.1	376.5	389.7			476.8
	30 sec	268.2	311.7	245.3	239.2	245.6	218.6	248.6	248.9	235.6	254.3	245.8	234.6	237.6	272.7	335.6		285.6	275.6	245.6	275.6	245.3	245.3	215.3	223.6			258.3	269.6	258.3	225.1	265.1	245.3	212.3	201.3	245.3			276.2	285.6	286.3	275.3	268.9	198.3	264.5	271.3			324.5
	60 Sec	243.5	198.3	225.6	212.3	185.1	173.5	200.1	153.6	233.6	148.3	145.6	210.3	216.3	200.3	230.8		215.3	224.5	245.3	215.6	245.3	212.3	234.5	214.5			256.8	265.3	254.3	225.3	250.3	235.6	214.3	200.1	245.3			261.1	270.3	272.3	261.3	240.3	192.6	240.3	243.6			276.1
	90 Sec	215.3	185.6	192.3	213.2	170.3	175.6	200.1	186.3	145.3	241.2	185.3	175.3	200.8	145.6	165.3		245.6	253.1	215.6	234.5	215.3	214.3	235.6	256.6			256.3	260.1	253.1	234.1	260.5	232.1	212.3	200.1	240.5			250.4	260.1	265.3	250.7	190.5	180.3	230.1	230.2			264.3
	120 Sec	215.6	186.3	165.3	145.3	159.7	143.6	165.3	159	145.6	202.4	222.1	204.8	191.6	156.3	212.7		256.3	265.3	258.3	245.8	246.3	254.6	212.5	235.6			250.1	250.3	253.1	234.5	260.1	228.6	210.4	198.3	235.6			254.302	250.5	252.6	240.3	195.3	170.6	225.6	225.6			270.6
	150 Sec	220.5	192.2	166.6	233.2	154.7	141.5	197.6	158.7	203.4	160.8	200.1	150.3	145.6	175.3	165.3		265.3	268.3	269.3	275.6	248.8	275.3	274.3	245.6			256.902	263.4	257.3	240.3	273.6	235.4	212.3	202.3	240.3			254.802	245.3	242.3	240.3	192.3	168.3	222.6	222.1			250.3
	180 Sec	235.6	188.6	160.2	125.6	145.6	135.4	195.3	150.3	201.3	162.4	195.8	159	145.6	173.2	163.5		285.3	280.3	282.3	285.3	260.1	285.3	280.3	256.3			261.3	270.3	276.8	261.3	274.3	260.1	246.3	241.3	222.3			256.3	280.4	273.5	253.6	213	173.6	243.6	243.5			260.4
	Data shown are raw data as intracellular calcium concentation (nmoles) of initail baseline cellular calcium concentartion and peak calcium concentration and then concentations at 30, 60, 90, 120, 150 and 180 sec. of each individual imazing experiemnts.
[truncated: 14 more columns]
