# Supplementary material for: Terbutaline, forskolin and cAMP reduce secretion of aqueous humour in the isolated bovine eye
Source: PLoS One. 2020 Dec 21;15(12):e0244253. doi: 10.1371/journal.pone.0244253 (PMC7751850; doi:10.1371/journal.pone.0244253)
Supplement: S8 Table — (XLSX) [file pone.0244253.s008.xlsx]

## Sheet: Sheet1
		Supplemental information 8
		Effect of 8-Br cAMP on ATP-induced intracellular calcium mobilization
	Time	ATP 100 uM																8Br-cAMP 10 uM										8Br-cAMP 1 uM										8Br-cAMP 100 nM										8Br-cAMP 10 nM
	Base	115.9	123.9	68.3	142.9	82.9	95.1	164.1	113.4	146	123.6	144.8	145.3	154.4	120.4	159.95		138.6	124.7	142.3	96.8	129.6	135.3	109.8	119.6			110.1	132.5	142.6	98.3	138.6	125.7	125.6	129.2			136.5	142.6	93.7	128.6	111.9	140.5	125.3	132.6			142.6	95.6
	Peak	590.8	591.1	681.5	638.3	612.6	597	628.2	650	574.7	591.5	597.6	705.3	685.3	743.2	613.8		301.8	475	502.3	312.5	286.9	245.9	314.5	389			592.1	393.4	369.8	401.3	385.6	539.2	383.6	375.6			592.3	423.6	359.3	489.3	301.5	582.6	478.9	572.3			633.6	580.1
	30 sec	268.2	311.7	245.3	239.2	245.6	218.6	248.6	248.9	235.6	254.3	245.8	234.6	237.6	272.7	335.6		268.9	341	270.3	232.6	240.3	250.4	264.3	186.5			452.3	217.3	233.6	243.6	269.7	258.9	253.9	243.6			265.7	242.6	230.5	243.6	240.6	312.1	298.3	213.6			243.6	307.3
	60 Sec	243.5	198.3	225.6	212.3	185.1	173.5	200.1	153.6	233.6	148.3	145.6	210.3	216.3	200.3	230.8		231.2	312.5	222.3	185.6	198.6	231.5	254.3	175.6			228.6	213	223.5	233.6	253.6	245.9	243.9	213.6			213.5	209.3	201.3	153.6	215.6	314.5	243.1	186.9			213.6	198.6
	90 Sec	215.3	185.6	192.3	213.2	170.3	175.6	200.1	186.3	145.3	241.2	185.3	175.3	200.8	145.6	165.3		253.6	311.7	232.5	213.6	214.6	265.3	264.8	186.5			225.3	209.6	225.6	227.3	263.5	223.6	235.6	213.6			223.6	208.3	213.5	163.5	213.6	315.6	213.6	213.5			186.3	173.5
	120 Sec	215.6	186.3	165.3	145.3	159.7	143.6	165.3	159	145.6	202.4	222.1	204.8	191.6	156.3	212.7		293	238.6	235.6	223.8	356.8	269.8	276.9	210.3			243.6	213.6	223.6	232	278.9	223.9	243.6	216.9			233.5	209.3	223.6	162.3	213.6	316.5	212.6	215.9			173.5	163.5
	150 Sec	220.5	192.2	166.6	233.2	154.7	141.5	197.6	158.7	203.4	160.8	200.1	150.3	145.6	175.3	165.3		312	323.6	245.8	243.6	366	273.5	282.3	214.6			253.6	233.6	228.6	231.6	293.6	225.6	248.9	243.6			239.6	213.6	225.6	173.6	216.8	316.5	223.6	233.6			162.3	156.3
	180 Sec	235.6	188.6	160.2	125.6	145.6	135.4	195.3	150.3	201.3	162.4	195.8	159	145.6	173.2	163.5		325	323.6	253.6	256.3	367.3	301.2	298.6	263.5			263.5	243.6	243.6	243.6	313.2	253.6	256.3	257.6			243.5	223.6	228.6	176.9	218.9	320.1	228.9	243.6			159.3	152.3
	Data shown are raw data as intracellular calcium concentation (nmoles) of initail baseline cellular calcium concentartion and peak calcium concentration and then concentations at 30, 60, 90, 120, 150 and 180 sec. of each individual imazing experiemnts.
[truncated: 7 more columns]
