# Supplementary material for: Terbutaline, forskolin and cAMP reduce secretion of aqueous humour in the isolated bovine eye
Source: PLoS One. 2020 Dec 21;15(12):e0244253. doi: 10.1371/journal.pone.0244253 (PMC7751850; doi:10.1371/journal.pone.0244253)
Supplement: S9 Table — (XLSX) [file pone.0244253.s009.xlsx]

## Sheet: Sheet1
		Supplemental information 9
		Effect of PKA inhibitor (KT-5720) on the terbutaline-induced inhibition of intracellular calciun increase by ATP
	Time	ATP 100 uM												Terbutaline + PKA									Terbutaline 100 uM
	Base	138.1	126.5	156.4	158.8	134.37	113.5	136.5	88.3	98.3			129.9	99.6	81.3	115.1	138.3	142.2	166.6	144.8			136.2	102.3	144.3	145.1	133.5	99.3	115.8	138.8	127.6
	Peak	619.6	529.3	594.1	598.3	660.7	651.1	586.3	774.3	692.3			685.3	515.9	473	561.2	612.8	433	340.8	520.9			305.6	281.7	345.2	273.6	353.6	272.5	345.6	375.6	267.3
	30 sec	301.2	253.83	371.57	235.2	265.3	254.3	270.6	273.6	245.8			245.6	380.8	278.4	299.4	235.8	219	161.2	275.8			238.6	215	230.5	265.7	221.3	212.6	265.7	165.3	200.3
	60 Sec	225.6	211.5	188.5	215.3	216.3	185.3	235.6	255.6	232.1			176.5	276.2	195	195.4	211.7	180.2	158.8	187.1			253.6	213.5	235.6	253	210.5	213.5	254.6	172.3	185.6
	90 Sec	221.5	198.2	155.12	182.3	212.3	163.5	182.3	212.6	185.3			165.3	217.9	170	170.2	194.7	173.5	166.5	170.5			231.5	265.3	248.6	265.3	213.5	221.3	265.3	185.6	195.6
	120 Sec	175.3	176.3	160.2	175.3	200.1	162.5	175.6	204.5	176			163	166.2	132.7	140.3	179.7	165.8	162.3	155.3			251.3	275.6	265.3	273.5	231.5	226.5	275.6	191.2	201.5
	150 Sec	146.2	172.3	160.5	162.3	162.3	160.2	165.3	166.2	153.4			165.8	146.5	139.7	135.6	179.6	164.2	162.3	134.5			275.6	294.6	282.3	301.5	243.6	248.9	298.6	245.6	215.3
	180 Sec	140.5	170.5	156.5	162.3	162.1	195.3	192.8	160.4	153.8			164.2	140.1	132.4	135.6	201.5	190.3	166.4	136.5			281.6	305.6	290.1	298.6	259.7	275.6	342.5	246.9	213.6
		Data shown are raw data as intracellular calcium concentation (nmoles) of initail baseline cellular calcium concentartion and peak calcium concentration and then concentations at 30, 60, 90, 120, 150 and 180 sec. of each individual imazing experiemnts.
