# Supplementary material for: Terbutaline, forskolin and cAMP reduce secretion of aqueous humour in the isolated bovine eye
Source: PLoS One. 2020 Dec 21;15(12):e0244253. doi: 10.1371/journal.pone.0244253 (PMC7751850; doi:10.1371/journal.pone.0244253)
Supplement: S10 Table — (XLSX) [file pone.0244253.s010.xlsx]

## Sheet: Sheet1
		Supplemental information 10
		Effect of terbutaline on ATP-induced intracellular calcium mobilization in the absence of extracellular calcium
	Time	ATP(100uM)													Terbutaline 1mM									Terbutaline 100 µM									Terbutaline 10 μM											Terbutaline 1µM
	Base	139.2	136.2	101.5	135.3	152	78.6	147.6	138.6	132.4	148.5	134.6			114.2	138.5	111.3	109.4	146.8	127.6	137.8			111.8	121.1	145.8	146.7	130.212	123.8	125.3			70.5	79.4	133.1	90.6	101.6	164.3	149.6	130.5	147.6			146.3	97.8	139.6	128.7	130.2	143.5
	Peak	565.2	556.7	539.2	573.1	586.9	569.3	430.1	411.3	589.3	499.6	641.6			343.5	313.5	219.8	248.6	273.8	246.9	300.1			390.5	260.3	241.5	252.6	257.6	284.9	249.2			398.6	476.2	240.3	289.5	203.5	485.6	475.6	501.3	398.2			585.6	469.2	580.3	495.6	475.9	535.9
	30 sec	166.2	174.8	115.6	140.3	162.8	80.3	155.3	149.6	166.3	170.3	167.7			105.6	95.6	110.3	109.6	112.3	112.6	107.6			89.4	116.5	128.5	148.2	124.5	150.2	110.4			95.2	76.5	100.5	85.6	86.4	123.6	165.4	133.4	135.9			148.3	112.4	130.6	150.4	130.5	136.4
	60 Sec	130.6	91.2	86.2	121.6	150.3	76.2	140.3	135.3	150.1	140.1	120.1			100.3	85.3	96.8	101.3	96.5	100.3	97.6			89.7	96.3	112.3	121.3	98.6	130.2	95.3			64.8	144.6	72.6	54.2	59.6	90.6	88.3	126.411	106.8			128.2	93.5	118.6	125.3	115.3	120.5
	90 Sec	122.2	76.5	72.1	120	155.7	70.3	138.1	130.1	138.1	138	119.3			105.6	83.5	95.6	100.5	97.8	101.8	98.6			78.6	98.6	110.2	135.6	83.6	120.6	85.3			55.6	152.3	66.5	49.6	57.8	76.5	84.3	117.6	94.5			122.6	88.6	112.5	117.3	117.5	110.2
	120 Sec	110.6	75.2	70.2	115.6	156.1	66.2	140.3	132.3	130.5	145.3	121			96.8	85.6	95.4	101.6	100.5	99.3	96.8			95.6	87.6	138.8	104.7	87.6	115.3	87.6			50.2	121.6	75.6	47.6	65.8	78.5	88.9	118.6	101.9			122.6	80.3	136.2	118.5	130.4	109.6
	150 Sec	112.2	73.9	71.3	110.3	160.3	66	136.1	135.6	139.6	145.3	122.6			108.9	86.3	95.3	86.9	131.5	76.9	89.6			104.6	114.5	119.6	100.5	95.1	110.5	84.6			59.8	122.5	74.6	52.7	59.8	74.9	106.412	122.6	101.8			115.3	80.1	113.2	115.6	118.3	114.3
	180 Sec	114.3	78.3	70.6	115.3	150.7	63.1	135.3	138.9	135.6	146	120.3			108.8	132.3	108.6	75.3	132.1	126.7	73.5			107.3	109.8	118.5	130.5	109.6	119.8	119.6			60.3	122.5	85.9	67.3	72.3	85.6	112.6	129.3	109.5			116.3	81.2	126.5	122.5	122.6	131.2
		Data shown are raw data as intracellular calcium concentation (nmoles) of initail baseline cellular calcium concentartion and peak calcium concentration and then concentations at 30, 60, 90, 120, 150 and 180 sec. of each individual imazing experiemnts.
