# Supplementary material for: Terbutaline, forskolin and cAMP reduce secretion of aqueous humour in the isolated bovine eye
Source: PLoS One. 2020 Dec 21;15(12):e0244253. doi: 10.1371/journal.pone.0244253 (PMC7751850; doi:10.1371/journal.pone.0244253)
Supplement: S11 Table — (XLSX) [file pone.0244253.s011.xlsx]

## Sheet: Sheet1
		Supplemental information 11
		Effect of terbutaline on ATP-induced intracellular calcium mobilization in presence of extracellular Nickel chloride
	Time	ATP 100 uM												Terbutaline 1 mM									Terbutaline 100 uM									Terbutaline 10 uM											Terbutaline 1 uM
	Base	145.3	134.5	148	153.8	111.6	132.6	138.2	124.6	150.6	144.3	87.6		142.6	130.5	115.9	128.7	139.9	96.5	133.4	114.3			129.6	109.7	123.2	146.6	133.5	144.9	130.5			129.6	115.8	87.6	148.6	141.6	117.9	119.6	153.2	126.8			124.6	136.8	96.5	111.9	142.8	141.3
	Peak	507.2	518.9	573.1	673.2	412.3	611.3	589.8	398.1	578.9	581.3	498.3		335.9	289.3	278.3	486.9	259.4	506.3	275.9	312.5			535.4	365.9	468.9	409.7	426.8	301.8	425.6			598.3	459.6	312.5	486.9	435.9	506.8	479.3	459.6	483.6			598.6	489.6	576.5	435.8	435.6	526.9
	30 sec	150.6	166.6	140.5	175.3	140.1	136.3	146.1	140.3	166.3	160.1	110.3		128.3	112.8	92.6	120.5	130.5	95.8	120.8	110.9			113.5	96.3	112.3	124.6	110.3	120.4	105.3			130.5	95.6	68.9	120.5	119.8	105.6	102.7	120.4	102.3			135.6	102.5	86.5	76.8	120.3	113.6
	60 Sec	130.1	120.6	136.1	139.6	98.2	96.2	101.3	124.3	142.3	120.1	86.2		125.3	82.3	62.4	85.6	100.2	85.7	112.9	97.3			104.6	92.5	108.9	113.6	98.3	97.3	102.3			126.5	98.6	75.6	110.2	112.8	98.6	85.6	100.2	87.6			135.6	103.5	87.9	78.6	125.6	123.6
	90 Sec	128.1	118.2	135.1	130	86.7	99.2	99.3	120.4	130.1	114.1	83.6		124.6	85.6	82.4	76.9	101.2	86.8	103.5	95.6			102.5	85.6	102.5	100.8	95.6	93.5	101.3			123.5	98.6	70.3	105.6	102.8	99.8	91.5	112.6	78.6			132.8	98.3	84.2	69.3	120.3	112.3
	120 Sec	130.6	119.3	136.1	125	82.1	101.2	89.2	121.7	131.2	118.1	82.3		122.6	86.9	87.9	84.6	105.6	95.6	105.6	93.2			98.6	86.5	103.5	105.6	97.5	97.5	107.6			123.5	89.6	76.8	105.6	96.3	93.5	96.5	105.8	78.6			128.9	95.6	86.3	86.3	112.3	111.3
	150 Sec	132.1	120.2	128.4	125.6	82.8	102	92.1	121.6	130.1	117.3	85.1		120.6	84.2	83.4	83.4	102.5	96.5	105.8	97.5			102.5	98.6	113.5	107.6	102.5	104.6	102.3			120.5	87.5	87.5	106.3	102.4	98.6	95.7	107.6	82.1			127.8	105.6	102.3	102.5	124.5	115.6
	180 Sec	130.1	125.3	125.1	127.2	89.6	102.4	93.6	124.7	115.1	84.8	84		115.9	86.5	84.7	86.7	102.9	98.3	102.3	94.8			111.2	102.3	115.3	107.5	103.6	102.5	100.5			120.3	84.5	85.6	102.4	112.8	102.4	96.8	102.4	82.3			120.4	102.5	114.5	112.3	112.3	112.5
	Data shown are raw data as intracellular calcium concentation (nmoles) of initail baseline cellular calcium concentartion and peak calcium concentration and then concentations at 30, 60, 90, 120, 150 and 180 sec. of each individual imazing experiemnts.
[truncated: 9 more columns]
